# Supplementary material for: Diverse Bacteriophages Infecting the Bacterial Striped Catfish Pathogen Edwardsiella ictaluri
Source: Microorganisms. 2021 Aug 28;9(9):1830. doi: 10.3390/microorganisms9091830 (PMC8465730; doi:10.3390/microorganisms9091830)
Supplement: Supplementary file 1 [file microorganisms-09-01830-s001.zip]

Archive with 1 entries (1 files):
- microorganisms-1295286-supplementary.pdf
